# Supplementary material for: A circRNA-miRNA-mRNA network plays a role in the protective effect of diosgenin on alveolar bone loss in ovariectomized rats
Source: BMC Complement Med Ther. 2020 Jul 14;20:220. doi: 10.1186/s12906-020-03009-z (PMC7362493; doi:10.1186/s12906-020-03009-z)
Supplement: Supplementary file 2 — Additional file 2. A co-expression network of circRNA-miRNA-mRNA related to the roles exerted by DIO on alveolar bone loss among OVX rats. The green nodes represented key mRNAs, the blue nodes were the related mRNAs introduced into the network, the brown node represented differentially expressed circRNAs, and the red nodes represented predicted miRNAs. The lines indicate a correlation between mRNAs, circRNA and miRNAs. [file 12906_2020_3009_MOESM2_ESM.xlsx]

## Sheet: Sheet1
GeneSymbol	Fold Change	P-value
Serpinb12	5.93129	0.00414993
Rhag	5.58357	0.0332891
Atp7a	5.44791	0.0272599
Twsg1	5.24914	0.0278917
Rinl	4.3791	0.00512139
Glb1l2	4.16279	0.020396
Tmem132b	3.93833	0.0276024
Vom1r33	3.62036	0.0159725
Olr1566	3.59035	0.00337042
Kcnk4	3.25425	0.0496191
Lmod1	3.24643	0.0444714
Ahsp	3.15329	0.0335021
Olr583	3.118	0.0489954
Ucp3	3.11162	0.0327989
Plaur	3.04326	0.015277
Mrap2	3.02144	0.0383712
Pstpip2	3.02013	0.023393
RGD1566138	3.01719	0.000573933
Lama1	3.00921	0.0154656
Asb15	2.98865	0.0478597
Fam69c	2.98712	0.00447375
Vom1r42	2.96134	0.0102973
Slc19a2	2.9563	0.0131678
Ahsp	2.93859	0.027039
Sept1	2.88632	0.0251395
Tuft1	2.88527	0.000292906
Soat1	2.82221	0.0235874
Scrn2	2.7889	0.0387457
Slc30a2	2.66397	0.0171312
St6gal1	2.66296	0.0264253
Ppargc1a	2.65945	0.0242567
Arhgap29	2.65577	0.0274842
Rell1	2.59401	0.0037367
RGD1560303	2.56798	0.0489816
Olr1160	2.56331	0.0275788
Mrap	2.53044	0.0381524
Sox6	2.52997	0.0304981
Sprn	2.52163	0.00304837
Ranbp17	2.5199	0.0373525
LOC679608	2.51211	0.0227159
Tgm3	2.51149	0.00609563
Tmco5a	2.51112	0.0199586
Calb1	2.50082	0.0384235
LOC367140	2.48658	0.0167276
Tbcel	2.47752	0.0334102
Ebf2	2.46325	0.0402175
Cyp2j10	2.44153	0.0145874
Mbd3l2	2.4375	0.0195403
Coro2a	2.41211	0.0286796
F11r	2.40553	0.0124195
Mal2	2.38849	0.0263333
LOC684471	2.38644	0.00561517
Pou2af1	2.36327	0.0333991
Celf2	2.3626	0.00514624
Npas2	2.33882	0.0041092
Foxp2	2.32707	0.0426923
Palmd	2.30043	0.0342015
Hist1h1b	2.26626	0.0269
LOC307727	2.25008	0.0189775
Il17rb	2.2286	0.0392007
Rhpn2	2.22716	0.0206953
Olr1343	2.21372	0.0485943
LOC685787	2.19125	0.0300676
Stk26	2.18817	0.0119247
Cd44	2.18566	0.0405107
Cldn4	2.17815	0.016963
Rgs2	2.17263	0.0424439
Dpcr1	2.15627	0.0472901
Shroom2	2.15473	0.0470033
Iqgap2	2.15232	0.0209706
Ctnna3	2.15125	0.00713031
Obp3	2.11378	0.0486974
Crisp1	2.08175	0.0423687
Atp6v1a	2.07719	0.0418173
Rdh7	2.07666	0.00064944
Kat2b	2.07161	0.0112176
Timm44	2.07101	0.00238075
Camta2	2.06527	0.029035
Anp32e	2.06471	0.0226012
LOC683674	2.06396	0.0419655
LOC100909497	2.06386	0.0417211
Afap1l2	2.06169	0.0222995
Sult2a6	2.06137	0.0253529
Rnd3	2.06133	0.00837198
Dcun1d4	2.05556	0.0330888
Sema4b	2.05511	0.00797222
Nr4a1	2.04864	0.00430565
Hist3h2bb	2.04824	0.021706
Gjb6	2.02316	0.0451811
Tmem65	2.01434	0.0339291
LOC690183	2.01384	0.0195169
Tbc1d9	2.0127	0.0138273
Ulk4	2.009	0.010794
Chodl	2.00299	0.0320007
Schip1	2.00232	0.0474421
Sft2d2	2.00115	0.0165646
Pten	2.00038	0.00261672
Sorl1	1.99584	0.0367784
Snap91	1.99546	0.00621484
Hist1h2ail1	1.99018	0.00696037
Ndrg1	1.97887	0.0472414
Adgrg5	1.96833	0.0202163
Hist3h2ba	1.95501	0.0271851
Sybu	1.95002	0.0361868
Zbtb3	1.94761	0.0282014
Prcp	1.94755	0.0384842
Slco2b1	1.94751	0.0465324
Atp6v1b2	1.94323	0.0326311
Lrrc1	1.94123	0.039101
F2rl2	1.93989	0.0147298
Hace1	1.93816	0.0465556
Slmap	1.9367	0.0266316
Fam214a	1.93474	0.037199
Tmem200a	1.93178	0.0224964
Gga2	1.92998	0.0386908
Scn7a	1.92342	0.0493903
Sowaha	1.92226	0.0293222
Vom2r15	1.92204	0.0235478
Olr1688	1.9212	0.0394746
Anpep	1.91546	0.010205
Taf1a	1.91418	0.0291789
Mmp1	1.90019	0.0355814
Slc4a4	1.89727	0.00550473
Prkag2	1.89568	0.0348733
Eef2k	1.89283	0.0115408
Card10	1.88777	0.0331434
Fpr1	1.87898	0.0223266
Asb15	1.87183	0.0443173
Nup210	1.86693	0.00909266
Gpr155	1.86677	0.0452304
Stc2	1.86611	0.0382811
Mex3c	1.85744	0.0413282
Prkaa2	1.85472	0.011675
Adgrf4	1.84409	0.0316603
Sfrp1	1.84082	0.0227844
Tceanc2	1.8298	0.0284564
Tnfaip8	1.82775	0.00882744
Zbtb47	1.82414	0.0451181
Peg12	1.82407	0.0284012
Mlip	1.81685	0.0446315
Ing5	1.80959	0.0192122
Eps8	1.80657	0.0374774
Zfp161	1.80436	0.00584062
Iqgap2	1.80061	0.0475927
Arntl	1.79266	0.0303963
LOC688591	1.78875	0.0170433
Znrf2	1.78667	0.0454433
Malt1	1.78418	0.0183788
Camk1g	1.78386	0.00666213
Col9a1	1.78222	0.0494662
Taf1	1.7813	0.0335109
Xpo7	1.7763	0.0164289
Pabpn1l	1.77025	0.0488983
Asb2	1.76963	0.0231532
Olr1867	1.76828	0.0231191
Pkp3	1.76721	0.0420859
Chd9	1.76329	0.0482964
Ahcyl1	1.76042	0.00911638
Zfp672	1.75867	0.0180159
Cd2bp2	1.75489	0.0387087
Col4a3bp	1.75458	0.0246871
Mex3c	1.74846	0.0413165
Bcl9	1.74737	0.0180941
Rab3ip	1.74447	0.0288908
Rccd1	1.74435	0.0263395
Anapc7	1.742	0.0426404
Gk5	1.74036	0.0347058
Chn2	1.74029	0.0395871
Bhlhe40	1.73753	0.0101036
Hs3st6	1.73658	0.0305575
Dnaja3	1.73505	0.0370321
Ap1m2	1.7338	0.0388549
Ide	1.72966	0.0273552
Lhx6	1.72932	0.029906
Vopp1	1.72916	0.0176759
RGD1564887	1.72618	0.0196573
Pdlim2	1.72489	0.0455168
LOC310891	1.71882	0.0132958
Lrrc8d	1.71843	0.0181455
Ubp1	1.7175	0.0392491
Col14a1	1.71211	0.0117321
Ldlrad1	1.69894	0.0369037
Cfap126	1.6978	0.0429777
Prokr2	1.69682	0.00884907
Clip4	1.69401	0.0212351
Ehhadh	1.69376	0.00583161
Slc30a1	1.6904	0.0293552
Wdr91	1.68734	0.0477098
Gadd45g	1.68649	0.00618045
Megf9	1.68637	0.0121133
Vom2r31	1.68497	0.0325038
Hmgb1	1.68478	0.0386339
Aff4	1.68017	0.0125614
Vsig8	1.67919	0.0393192
Mbp	1.67692	0.0320343
Lnpep	1.67676	0.0402619
Sesn1	1.67434	0.0373423
Msi2	1.67423	0.0148063
Foxj3	1.6742	0.00529002
LOC499479	1.67391	0.0453222
Tpd52	1.6736	0.0203955
Hsf2	1.67291	0.0383384
Trpm7	1.6647	0.0481788
Hspa8	1.66409	0.0486139
Hnrnpdl	1.65998	0.029406
Taf4b	1.65951	0.0400325
Pls3	1.65913	0.0106347
Id4	1.65677	0.0314218
Rb1	1.65662	0.0228867
Spry4	1.65594	0.0203108
Cog6	1.65378	0.0255887
Abca4	1.65361	0.0372736
Timd4	1.65231	0.0221379
Polr2m	1.65087	0.0276131
Lipe	1.65018	0.0365403
Wdr20	1.64865	0.046427
Elf1	1.64709	0.0438435
Fam117b	1.64663	0.0220074
Rps6ka2	1.64432	0.0244296
Vom1r40	1.64335	0.0248205
Wwc3	1.64127	0.00193983
Insr	1.63817	0.0324213
Ralgapa1	1.63569	0.0405177
Ctrc	1.63463	0.0246762
Creg1	1.63457	0.0321011
Nek9	1.63255	0.0470285
Ak4	1.62959	0.0225701
Elmo2	1.62906	0.00855852
Clip1	1.62204	0.0172534
Aagab	1.62052	0.00470852
Mbnl1	1.62003	0.0111143
Lcor	1.61989	0.0105455
LOC288019	1.61915	0.0235045
Itpr3	1.61887	0.0320586
Copg2	1.61303	0.0251791
LOC100912893	1.6122	0.029245
Stard8	1.61062	0.0161836
Ptpn11	1.60754	0.0485568
Ccdc88b	1.6063	0.0315199
Rngtt	1.60341	0.0466393
Tnks2	1.60207	0.00723557
Cox20	1.59917	0.041593
Usp32	1.59898	0.0431204
Ncl	1.59761	0.00851761
Zfp667	1.59716	0.0476605
Ddi2	1.59499	0.00529468
Gapvd1	1.59405	0.0276343
Arfgef1	1.5923	0.0145899
LOC681364	1.58777	0.027862
RGD1308601	1.58586	0.0417985
Steap2	1.58461	0.0412319
Rexo2	1.5834	0.0474696
Pou1f1	1.58292	0.0471397
E2f7	1.5826	0.0496728
Nipbl	1.58115	0.00456953
Gucy2c	1.57916	0.0482779
Nup98	1.57798	0.0431439
RGD1561231	1.57576	0.0303528
Cdc37l1	1.57328	0.0116573
Eef2k	1.56884	0.000831795
Def6	1.56409	0.0466099
B3gnt8	1.56365	0.028444
Cpne2	1.56257	0.0265694
Slc39a14	1.56151	0.0290854
Ccdc14	1.5583	0.00666179
Ogt	1.55562	0.0256381
RGD1306704	1.55353	0.0310661
Zfp445	1.55254	0.0380732
Plxnb1	1.55098	0.00316923
Pigh	1.55025	0.0427609
Fcho2	1.54925	0.00307101
Khdrbs3	1.54861	0.0402796
Kif5b	1.54701	0.0162458
Rad21	1.54686	0.0250582
Nagpa	1.54426	0.0289709
Cln6	1.54354	0.0307747
Hnrnph1	1.54236	0.0152631
Fbxo34	1.54172	0.00111731
Snf8	1.5382	0.00847394
Cdk11b	1.53475	0.035323
St8sia1	1.53378	0.00781143
Gpr161	1.53182	0.0161998
Wwc3	1.52913	0.0481798
Siah1	1.52786	0.023685
Capn12	1.52607	0.0250037
LOC367516	1.52543	0.0351929
Trit1	1.52405	0.0407805
Tet2	1.52269	0.0435127
Trio	1.52178	0.0430701
LOC363337	1.52163	0.0451348
Gabpb2	1.52044	0.0342622
Zc3h14	1.52041	0.00565466
Lig4	1.51921	0.0167399
Olr1280	1.51673	0.0196601
Tpd52	1.51671	0.00423637
G2e3	1.51206	0.00604311
Olr165	1.51191	0.0371509
Tnks2	1.51066	0.0200164
Sptbn1	1.50458	0.00722409
Slc35e3	1.50279	0.033371
Elf1	1.5013	0.00712098
Wwc2	-1.50059	0.0153091
Hsd17b11	-1.50348	0.0330178
Pdha2	-1.50688	0.0216592
Mppe1	-1.50778	0.0228581
Prrt1	-1.51105	0.0196445
Glipr1	-1.51294	0.0416675
LOC360998	-1.51486	0.0336541
Tlr6	-1.51607	0.0211806
Sept8	-1.51709	0.0422909
Akap2	-1.51737	0.0308898
Clrn2	-1.51749	0.0197757
Pdgfa	-1.5191	0.0388288
C1ql3	-1.51922	0.0453995
Tmem173	-1.51939	0.0466981
Pcsk6	-1.52251	0.0216089
Fbxl22	-1.5229	0.0227315
Kdsr	-1.52879	0.0190826
She	-1.53091	0.0406238
RGD1560700	-1.53222	0.0304534
Adgrl3	-1.53299	0.00851625
Rbpj	-1.53303	0.0425283
Upk3a	-1.53325	0.00213192
Il17rd	-1.53422	0.0426701
Lyar	-1.54166	0.0487891
Harbi1	-1.54378	0.0275625
Rgs11	-1.54682	0.0461212
Tnfrsf1a	-1.5499	0.0371431
Pcdh17	-1.55235	0.0274123
LOC500227	-1.55805	0.046619
Dnd1	-1.56141	0.0105273
Cep128	-1.56291	0.0168324
Prelid2	-1.56295	0.0430315
Fam188b	-1.56426	0.0124187
Spidr	-1.56554	0.0090476
Aamdc	-1.56693	0.0460533
MGC105567	-1.56749	0.0391996
Armcx1	-1.56771	0.0309457
Paqr4	-1.57303	0.031876
Dcaf8	-1.57637	0.0250972
Dppa3	-1.58087	0.0129777
Map7d3	-1.5862	0.0337885
Rgs14	-1.58749	0.0356543
Prkca	-1.58779	0.00324518
Nr1h3	-1.58941	0.0326677
Dlg4	-1.59163	0.0339676
Lama4	-1.59235	0.0104034
Birc3	-1.59755	0.00749438
Klri2	-1.59831	0.00174474
Btd	-1.60284	0.0458357
Zbtb7b	-1.61117	0.0167568
Svep1	-1.61397	0.0468019
Mzt2b	-1.6177	0.0225071
Btn2a2	-1.62162	0.0112686
Gngt1	-1.62544	0.0311622
Sgce	-1.63102	0.0408169
Ifi44	-1.63383	0.00260648
RT1-M3-1	-1.63857	0.0161698
Ppih	-1.6402	0.0462337
Rfx2	-1.64122	0.0437919
Mtbp	-1.6421	0.0491502
Slc19a1	-1.64525	0.0493838
Apcs	-1.64538	0.00536645
Cfap69	-1.64567	0.0248717
LOC301748	-1.64873	0.0476961
Ang	-1.65212	0.000157792
Glis3	-1.65281	0.015501
Rnf112	-1.65541	0.0180534
Ripk3	-1.6556	0.00600377
Fam131c	-1.66187	0.0452598
Lao1	-1.66343	0.035822
RGD1560028	-1.66771	0.0122895
Tbc1d2b	-1.67282	0.0300749
RGD1564482	-1.67416	0.0178444
Wdr97	-1.67457	0.00923047
Ifitm10	-1.67587	0.0413663
Olr1445	-1.67798	0.0204708
Ankib1	-1.67815	0.0488058
Prpmp5	-1.67861	0.0457887
Fam168a	-1.68753	0.0115997
Sort1	-1.69192	0.0278081
Ccpg1	-1.69267	0.0168986
Klrb1b	-1.69356	0.00995
Pcdhb8	-1.69392	0.0257342
Rhbdd2	-1.6991	0.0350421
Pcdh7	-1.70464	0.0324991
Dhh	-1.70567	0.0398366
Cd33	-1.71143	0.0393022
Mep1b	-1.71198	0.0161942
Rspo4	-1.71709	0.0478129
Ino80b	-1.72007	0.0492857
Itih4	-1.7214	0.0155943
Cndp1	-1.72271	0.00685313
Tgfb2	-1.72312	0.0367969
Tspan18	-1.72431	0.0190271
Syk	-1.72601	0.0288083
Pcdh17	-1.72677	0.0249787
Vom2r15	-1.72685	0.00228024
Wdr55	-1.72813	0.0057489
Bcl2l1	-1.73081	0.0300327
Nat8f3	-1.73093	0.0412347
Wfdc16	-1.73936	0.0357628
Mthfr	-1.74374	0.0119862
Nim1k	-1.74517	0.013679
Angpt4	-1.74598	0.0482966
Calml4	-1.74824	0.0199308
Ptprq	-1.75148	0.00819284
Per2	-1.75169	0.0323786
Prm1	-1.75246	0.0358979
Chrm3	-1.75653	0.0153354
Siglech	-1.76225	0.0129736
Frem2	-1.76248	0.0491499
Pknox2	-1.76805	0.0359254
RGD1565129	-1.76836	0.0476539
Dlx4	-1.7745	0.0182879
Nlrp2	-1.77628	0.0332719
Lrrtm4	-1.77917	0.0281595
Uprt	-1.78372	0.0328664
Parp11	-1.78462	0.0277374
Mmp23	-1.79465	0.0397389
Hapln1	-1.79469	0.00089618
Ttll1	-1.7954	0.0249141
Tg	-1.79541	0.0266974
Eda	-1.79951	0.0382963
LOC681367	-1.80497	0.0322168
Dpp10	-1.80569	0.0204238
Cacng8	-1.81185	0.0448373
Olr894	-1.81318	0.0345691
Dnase1l3	-1.81456	0.0370709
Tmem98	-1.81616	0.0284425
Tubg2	-1.81832	0.0466381
Clvs1	-1.82614	0.0400368
Cmtm7	-1.828	0.0411553
Saxo2	-1.82935	0.0449412
Cnnm4	-1.83354	0.043711
C8b	-1.83805	0.0356628
Shf	-1.84021	0.0324273
Olr382	-1.8433	0.0150105
Slc35c2	-1.85457	0.0365402
Enpp6	-1.85577	0.017478
Adgrd1	-1.85665	0.0499922
Rhod	-1.85878	0.0174937
Btg4	-1.85917	0.0238944
Slc6a2	-1.86007	0.0320797
Sh2b2	-1.8617	0.0251192
Nrxn2	-1.86465	0.00432194
Scly	-1.86561	0.0192574
Ulk3	-1.86769	0.0386011
Slc22a15	-1.87663	0.0386362
Csf1	-1.88038	0.0234967
Usp31	-1.88608	0.0237183
Gsdmd	-1.89146	0.0306377
Cxcl12	-1.89224	0.0303031
Gstm2	-1.89377	0.031378
Ppef1	-1.89472	0.0224863
Asgr2	-1.89511	0.0211353
Trim46	-1.89571	0.0377161
Krt20	-1.90128	0.0380363
Cfap47	-1.90847	0.0373317
Zeb2	-1.92235	0.0419441
Dnase1l2	-1.9235	0.0139206
Casp12	-1.92925	0.0492901
Eps8l3	-1.93092	0.00629421
Nfatc4	-1.93616	0.0322969
Gpr158	-1.9378	0.0161327
Cpb1	-1.94359	0.00355848
Zfp382	-1.94971	0.00973284
Oacyl	-1.95951	0.0114379
LOC500990	-1.95957	0.0451293
Nfic	-1.96255	0.0299228
Cdt1	-1.96586	0.0202928
Tdh	-1.96613	0.0092334
Cdkl3	-1.97196	0.00732636
Tars	-1.97216	0.0150677
T2	-1.97395	0.0410947
Ucn	-1.97505	0.0406806
Gbp2	-1.99863	0.03807
Mctp2	-2.00361	0.0190205
Tet3	-2.00831	0.0308075
Abca14	-2.01862	0.00614522
Slc17a1	-2.01955	0.0481888
Mlnr	-2.02943	0.0192853
LOC684932	-2.03132	0.0264689
RGD1560034	-2.03552	0.0358626
Kcnma1	-2.03763	0.0168511
Svs3a	-2.0385	0.0482681
Notum	-2.05042	0.0381153
Pla2g2c	-2.05547	0.0332018
Ltc4s	-2.05626	0.0304765
Ifi47	-2.05739	0.0340142
Lpar5	-2.06208	0.0189208
Grm5	-2.06751	0.028685
Rasl10a	-2.08944	0.024994
Gria3	-2.09289	0.0241202
Cct6b	-2.09309	0.0219391
Olr1125	-2.09367	0.0314674
Kcnmb3	-2.10721	0.0251977
Cep250	-2.11114	0.0196357
Zcchc12	-2.11376	0.0329723
Ccr6	-2.1209	0.0261552
Chml	-2.13013	0.0421988
Olr769	-2.15063	0.0182472
Il1rl1	-2.1515	0.0184935
RGD1559482	-2.15228	0.0394992
Tubb2b	-2.15433	0.00737119
RGD1559747	-2.1557	0.0483213
Olr371	-2.15952	0.0025691
Tox3	-2.17839	0.0329471
Atn1	-2.18972	0.0475412
Olr907	-2.19134	0.0400638
LOC687560	-2.20573	0.0285006
Olr1111	-2.21069	0.00755315
Nif3l1	-2.22137	0.0239164
Olr490	-2.22256	0.029483
Mmp24	-2.22933	0.0184513
Slc22a13	-2.23036	0.0363742
Olr833	-2.23468	0.0309705
Ghrhr	-2.23794	0.00357133
mbd3l2l	-2.24177	0.0483789
Krt39	-2.24743	0.00558468
Tmem86a	-2.24839	0.0403785
Pik3c2g	-2.26452	0.0444819
LOC689230	-2.28359	0.00879666
Olr1470	-2.28375	0.0092505
Iqck	-2.29622	0.0281881
Ccr7	-2.29688	0.0364769
Map6	-2.30723	0.0341895
B9d2	-2.32103	0.0368214
Adcy5	-2.32179	0.0207848
Olr119	-2.34171	0.0442578
Slc9a8	-2.34378	0.0381986
Slc28a2	-2.35623	0.0328475
Hpse2	-2.36523	0.0439218
Olr428	-2.36604	0.0267367
Olr302	-2.37707	0.0212063
Ackr2	-2.38065	0.0475351
Scube1	-2.39522	0.043087
Dbp	-2.4082	0.0203258
Cyp2c24	-2.4271	0.0444663
Il10rb	-2.42768	0.0104666
Slc14a2	-2.43668	0.0176978
Col8a1	-2.43954	0.0228469
Ccdc137	-2.44079	0.0152247
LOC360919	-2.44469	0.028672
Coch	-2.44781	0.0481853
Ablim3	-2.50967	0.0158115
Tmem8b	-2.51397	0.0459982
Vom1r41	-2.52156	0.0377259
Kcns1	-2.52276	0.00653219
Mrps10	-2.57896	0.00692238
Ikzf2	-2.58289	0.0116176
Vom1r53	-2.64618	0.0323612
Gnmt	-2.66148	0.0263851
Tox2	-2.66664	0.0230481
Slc28a2	-2.68837	0.0154047
Apoa5	-2.68913	0.0108397
Flvcr2	-2.69527	0.0367695
Mapre2	-2.71122	0.022417
Ldhal6b	-2.72959	0.000215702
Ccdc73	-2.76069	0.027971
LOC100910977	-2.78101	0.00835057
Chp2	-2.79753	0.0421313
Tmcc2	-2.80001	0.0238545
Dgat2l6	-2.80381	0.0197232
Vwa5b2	-2.81164	0.0395956
Crtam	-2.81269	0.0387347
Dmrta2	-2.85458	0.00201324
Olr1565	-2.86082	0.0406498
Dbp	-2.86665	0.0038662
Fam122b	-2.88583	0.0081829
Otop2	-2.89001	0.0334307
Ppp1r1b	-2.91115	0.0280977
Pcdhb22	-2.9591	0.0499452
Dbp	-2.96716	0.00220063
Capn9	-3.0288	0.0226045
Olr860	-3.03777	0.0498697
Olr1124	-3.0565	0.0151951
Lilrb3l	-3.06736	0.0477734
Olr1450	-3.07139	0.0177653
Robo3	-3.079	0.0177817
Wnt9b	-3.10636	0.0467823
Reg4	-3.17245	0.0165113
Gabra1	-3.19577	0.0249594
LOC502504	-3.20022	0.021088
Cldn7	-3.20864	0.0450824
Fanci	-3.2334	0.0460345
Ccdc185	-3.29417	0.0426536
Vom1r72	-3.30517	0.00186738
Bche	-3.31036	0.00271678
Grid2	-3.38423	4.58985e-05
Mlana	-3.38975	0.023435
Cys1	-3.40696	0.0171227
Tusc5	-3.45446	0.0203458
Pcyt1b	-3.58963	0.0110508
Bmf	-3.63583	0.0350436
Spink14	-3.68399	0.0293697
Atp4b	-3.72648	0.00739165
Slpi	-3.89497	0.0320717
LOC365791	-3.96713	0.0370836
Pcnx2	-3.98802	0.010335
Kcnc2	-4.00335	0.00267894
Rwdd2b	-4.13204	0.0423843
Hils1	-4.36301	0.0319788
Olr1558	-4.37429	0.0154231
Nat8	-4.55785	0.0217148
Grik1	-4.63433	0.0460328
Vom2r33	-4.75893	0.00802593
Olr1436	-4.89494	0.0316086
Tmem229a	-5.35377	0.0194184
Spx	-5.49499	0.00872182
Aard	-6.27883	0.0217808
Nat8l	-6.61356	0.0281126
RGD1563818	-7.96946	0.0169121
Cxcl3	-8.64186	0.00297813
